# Supplementary material for: Cytokine and Lymphocyte Profiles in COVID-19 Patients with Cancer: Implications for Disease Severity and Clinical Outcomes
Source: Viruses. 2026 Jul 2;18(7):733. doi: 10.3390/v18070733 (PMC13431523; doi:10.3390/v18070733)
Supplement: Supplementary file 1 [file viruses-18-00733-s001.zip]

Archive with 1 entries (1 files):
- viruses-4320453-supplementary.pdf
